# Supplementary material for: User guide for Social Determinants of Health Survey data in the All of Us Research Program
Source: J Am Med Inform Assoc. 2024 Aug 27;31(12):3032–41. doi: 10.1093/jamia/ocae214 (PMC11631056; doi:10.1093/jamia/ocae214)
Supplement: ocae214_Supplementary_Data [file ocae214_supplementary_data.zip]

Archive with 7 entries (6 files):
- ocae214_Supplementary_Data/
- ocae214_Supplementary_Data/2024_06_26_Supplemental_File_1_SDoH_Construct_Table.pdf
- ocae214_Supplementary_Data/2024_06_26_Supplemental_File_2_R_RMarkdown.Rmd
- ocae214_Supplementary_Data/2024_06_26_Supplemental_File_3_R_Jupyter_Notebook.ipynb
- ocae214_Supplementary_Data/2024_06_26_Supplemental_File_4_Python_Jupyter_Notebook.ipynb
- ocae214_Supplementary_Data/2024_06_26_Supplemental_File_5_R_Functions_PDF.pdf
- ocae214_Supplementary_Data/2024_06_26_Supplemental_File_6_Python_Functions_PDF.pdf
